# Supplementary material for: Facile Fabrication of Single-Walled Carbon Nanotube/Anatase Composite Thin Film on Quartz Glass Substrate for Translucent Conductive Photoelectrode
Source: Nanomaterials (Basel). 2021 Dec 10;11(12):3352. doi: 10.3390/nano11123352 (PMC8704124; doi:10.3390/nano11123352)
Supplement: Supplementary file 1 [file nanomaterials-11-03352-s001.zip]

Archive with 1 entries (1 files):
- nanomaterials-1494249-supplementary.pdf
